# Supplementary material for: Extensive diet-induced atherosclerosis in scavenger receptor class B type 1-deficient mice is associated with substantial leukocytosis and elevated vascular cell adhesion molecule-1 expression in coronary artery endothelium
Source: Front Physiol. 2023 Jan 12;13:1023397. doi: 10.3389/fphys.2022.1023397 (PMC9877335; doi:10.3389/fphys.2022.1023397)
Supplement: Supplementary file 2 [file Table1.XLSX]

## Sheet: Fig 1A-Plasma total chol (mM
WT		LDLR KO		ApoE KO		SR-B1 KO
Normal Chow	HFCC diet	Normal Chow	HFCC diet	Normal Chow	HFCC diet	Normal Chow	HFCC diet
1.6555	36.064	11.6809	75.6547	7.78471	37.4671	3.773	25.09
2.0559	15.0421	13.9062	63.5955	14.2142	65.264	6.79911	16.7143
2.2022	12.7531	20.3511	60.3531	11.5192	36.5001	4.2273	16.5434
1.7864	6.88191	10.0562	52.7118	12.6511	38.2066	4.90491	23.1428
2.1637	15.9934	1.6093	35.571	10.1948	41.2214	4.774	15.109
	5.06111	9.64041	62.4578	11.858	52.4464	4.64311	22.0801
	4.95189	13.2132	55.2336	12.2276	79.8072	3.7653	18.3939
	6.13604	12.0659	59.1017	6.77601	39.951	6.07531	15.332
	24.7393		46.9454	10.4797	109.936	5.62871	17.1298
	16.4435		61.3436	7.42281	61.5791		14.7077
	38.5723		51.4365		65.4141		12.4403
	7.24618		101.796		61.8314		16.6857
			81.5448		70.9143		20.7361
			77.5752		75.1194		10.7784
					65.2459		18.5158

## Sheet: Fig 1B-Plasma Free chol (mM)
WT		LDLR KO		ApoE KO		SR-B1 KO
Normal Chow	HFCC diet	Normal Chow	HFCC diet	Normal Chow	HFCC diet	Normal Chow	HFCC diet
0.200638	6.77163	2.36513	14.8781	2.17911	10.6233	1.15599	8.74612
0.112942	1.96058	3.09593	15.5734	3.52113	17.5757	1.72734	11.5271
0.0179378	7.57811	4.35823	34.3727	2.8169	9.83069	1.28886	9.2884
0.0179378	1.51562	2.04624	17.0612	2.94977	13.0566	1.43502	12.4865
0.317566	6.9524	2.24555	19.0913	2.12596	12.4031	1.39516	9.10764
0.281026	5.2143	2.98964	14.7669	2.65745	12.4587	1.40845	12.0276
	1.39256	2.87005	18.396	2.59102	11.6939	1.32873	7.52249
	3.15958		13.3903	1.63433	9.14935	2.13925	7.06363
				2.405	12.3336	1.86022	8.53087
				1.6742	18.4192		8.21491

## Sheet: Fig 1C-Free to Total chol %
WT		LDLR KO		ApoE KO		SR-B1 KO
Normal Chow	HFCC diet	Normal Chow	HFCC diet	Normal Chow	HFCC diet	Normal Chow	HFCC diet
12.12	46.22	20.25	24.49	27.99	28.35	30.64	46.07
5.49	40.89	22.26	22.66	24.77	11.22	25.41	45.94
0.81	28.49	21.42	19.67	24.45	34.17	30.49	49.51
1	29.95	20.35	32.37	23.32	22.9	29.26	56.15
14.68	18.78	23.29	33.31	20.85	23.76	29.22	52.33
	47.38	22.63	56.95	22.41	26.93	30.33	56.55
		23.79	53.67	21.19	26.93	35.29	51.97
			23.64	24.12	30.09	35.21	49.79
				22.95	14.65	33.05
				22.55

## Sheet: Fig 1D-Plasma HDL-C (mM)
WT		LDLR KO		ApoE KO		SR-B1 KO
Normal Chow	HFCC diet	Normal Chow	HFCC diet	Normal Chow	HFCC diet	Normal Chow	HFCC diet
1.36017	0.457774	1.89109	0.361397	0.314087	0.203697	1.48239	0.336428
1.08883	0.279919	1.83984	0.325915	0.402137	0.562466	1.47056	0.951461
1.3628	0.382424	1.95812	0.186612	0.436305	0.31803	2.76765	0.544067
1.60461	1.57175	1.4837	0.155072	0.423164	0.210268	1.49816	0.523041
1.76625	1.27869	2.00149	0.0735937	0.704396	0.126161	3.34983	0.445505
0.914664	0.147187	1.92001	0.164272	0.649201	0.178728	0.873925	0.607148
	1.01383	2.14604	0.607148	0.768791	0.290432	2.47853	0.364026
	0.201068		0.387681	0.760906	0.272034	2.36682	0.724109
	0.993514		0.344313	0.670228	0.202383		1.20378
	1.51393		0.434991	0.638688	1.05134		0.801645
	1.49684		0.367968		0.22998		0.504642
	0.223409		0.356141		0.28649		0.625546
	1.32337						0.394252
							0.554581

## Sheet: Fig 1E-Plasma Non-HDL-C (mM)
WT		LDLR KO		ApoE KO		SR-B1 KO
Normal Chow	HFCC diet	Normal Chow	HFCC diet	Normal Chow	HFCC diet	Normal Chow	HFCC diet
0.295333	14.5843	9.78982	63.2341	7.47062	37.2634	2.29062	14.3805
0.967073	12.3707	18.5113	58.7758	13.8121	109.374	2.75675	24.567
0.839405	5.31016	8.09809	75.4681	11.0829	37.8886	2.13726	17.9484
0.181797	3.78241	0.125601	52.5567	12.2279	39.7407	3.27585	16.1793
0.397454	35.9168	7.63893	55.16	9.49041	52.3202	1.29328	16.4057
	14.9796	11.2932	60.1889	11.2088	61.4004	2.89138	13.5039
	4.75082	9.91987	46.3383	11.4588	65.1237	3.59678	11.6386
	5.14253		60.9559	6.0151	61.629	3.26188	16.1811
	23.2254		51.0921	9.80948	69.863		20.1105
	14.9467		101.361	6.78412	74.8894		10.3842
	38.3489		81.1768		64.9594		17.9612
	5.92281		77.219

## Sheet: Fig 1F-Plasma TG (mM)
WT		LDLR KO		ApoE KO		SR-B1 KO
Normal Chow	HFCC diet	Normal Chow	HFCC diet	Normal Chow	HFCC diet	Normal Chow	HFCC diet
0.293029	0.207549	2.61633	2.22609	0.576397	2.25306	0.544196	0.316943
0.478184	0.246511	2.38448	1.40039	0.457253	0.571695	0.486234	0.203053
0.315569	0.167088	1.89342	1.68362	0.549026	0.756017	0.499115	0.162592
0.267268	0.107146	2.62116	1.06172	0.621478	1.12616	0.259217	0.439823
0.539366	0.0801722	1.77749	2.76707	0.400902	1.10817	0.283368	0.343916
0.320399	0.549217	3.2845	1.55924	0.582837	1.03924	0.33811	0.406855
		3.00274	0.735037	0.639189	1.33745	0.293029	0.481783
		3.34729	1.89641	0.407342	0.691579	0.246337	0.268989
				0.631138	2.1137	0.276928
				0.460473

## Sheet: Fig 2 Q-Avg plaque area (um^2)
WT	LDLR KO	ApoE KO	SR-BI KO
5682.86	438670	401586	707108
17065.4	501991	457831	480172
14159.7	323309	377923	232288
9835.55	531300	397731	487805
	567102	408798	392784
	416073	372317	302666
	579142	391429	605515
	461921	444191	406129
	596206	482328	401703
	539762	290564	299589
		312839
		488790

## Sheet: Fig 2R-Necrotic core size
	LDLR KO	ApoE KO	SR-BI KO
	0.42482	0.593256	0.439622
	0.449068	0.507013	0.594206
	0.519822	0.660336	0.421659
	0.624585	0.65454	0.458332
	0.563139	0.568094	0.486315
	0.54614	0.643787	0.486964
	0.55206	0.672633	0.507614
	0.641888	0.615081	0.519981

## Sheet: Fig 2S-Collagen per plaque size
	LDLR KO	ApoE KO	SR-BI KO
	0.425053	0.336881	0.452619
	0.419206	0.354982	0.446655
	0.406405	0.278256	0.495435
	0.483873	0.29991	0.471893
	0.356913	0.344189	0.460685
	0.476451	0.427429	0.63359
	0.389168	0.413095	0.559775
	0.399935	0.418376	0.54804
	0.448323	0.479657	0.543589
	0.344623	0.448843	0.499993
		0.471969

## Sheet: Fig 2T-CD68
	LDLR KO	ApoE KO	SR-BI KO
	0.250953	0.160351	0.0776603
	0.24422	0.140103	0.0423306
	0.169031	0.487049	0.140816
	0.329321	0.39219	0.302584
	0.219733	0.274661	0.358485
	0.206164	0.127261	0.208996
	0.178552	0.127193	0.199765
		0.273032	0.354674

[truncated: 23 more sheets: Fig 2U- SMA staining, Fig 3E-Plaques-whole aorta (%), Fig 3F-aortic arch (%), Fig 3G-Thoracic aorta (%)_x0009_, Fig 3H-Abdominal aorta (%), Fig 3L-coronary  athero, Fig 4A-Spleen wt (g), Fig 4B-Monocytes (hemavet) , Fig 4C-LymphC5ocytes (hemavet) , Fig 4D-Neutrophils (hemavet),  Fig 4I-Ly6C-Hi Monocytes (%), Fig 4J-Ly6C-Int Monocytes (%), Fig 4K-Ly6C-Low Monocytes (%), Fig 5A-Plasma IL-6, Fig 5B-Plasma TNF-alpha, Fig 6 E-CA VCAM 1 (% coverage), Suppl Fig1 Male AS ath (um^2), Suppl Fig2-corticosterone, Supl Table-RBC (M per ul), Supl Table-Hematocrit (%) …]
